# Supplementary material for: Characterization of anthocyanins, phenolics, and flavonoids in a global carrot collection through application of chemometrics and FT-NIR spectroscopy
Source: Food Chem X. 2025 Jul 18;29:102807. doi: 10.1016/j.fochx.2025.102807 (PMC12305724; doi:10.1016/j.fochx.2025.102807)
Supplement: Supplementary material 2 — Supplementary Tables S1-S7 [file mmc2.xlsx]

## Sheet: Table S1
Table S1: Details of carrot accesions and cultivars phenotyped based on presence and absence of purple coloration in periderm, cortex, phloem and xylem of carrot roots.
S.No.	Accessions/Cultivars	Tissue specific color phenotype				Binary Phenotype	External root color appearance	Country of origin	Population group*	Accessions/Cultivars details
		Periderm/Skin	Cortex	Phloem	Xylem
1	PI 652336	1	1	1	1	:1111	Purple	Syria	Landrace B	S117 - PI 652336 - NC7 - Seed - Daucus carota L.
2	PI 164484	1	0	0	0	:1000	Purple	India	Landrace B	Gajar - PI 164484 - NC7 - Seed - Daucus carota L.
3	PI 451760	1	1	1	0	:1110	Purple	Netherlands	Early Cultivar	Flavius - PI 451760 - NC7 - Seed - Daucus carota L. subsp. sativus (Hoffm.) Schübl. & G. Martens var. sativus Hoffm.
4	PI 652334	1	1	1	0	:1110	Purple	Syria	Landrace B	Black Carrot - PI 652334 - NC7 - Seed - Daucus carota L.
5	PI 652334	1	1	0	1	:1101	Purple	Syria	Landrace B	Black Carrot - PI 652334 - NC7 - Seed - Daucus carota L.
6	9913.11	1	1	1	1	:1111	Purple	-	Landrace B	Sentient
7	Purple Snax	1	1	1	0	:1110	Purple	United States	#N/A**	Burpee
8	13:013912	1	1	0	0	:1100	Purple	UK	#N/A	UK germplasm
9	13:013913	1	0	0	0	:1000	Purple	UK	#N/A	UK germplasm
10	Afghan Purple Warwick GRU 13:011201	1	0	0	0	:1000	Purple	Afghanistan	#N/A	UK germplasm
11	Black Indian Warwick GRU 13:006753	1	0	0	0	:1000	Purple	India	#N/A	UK 13:006753
12	Black Knight	1	1	1	1	:1111	Purple	-	#N/A	Hirt's garden
13	Black Nebula	1	1	1	1	:1111	Purple	United States	#N/A	Bakers Creek Rare seeds
14	Carrot-purple Warwick GRU 13:007172	1	1	0	0	:1100	Purple	-	#N/A	UK germplasm
15	Cosmic purple	1	0	0	0	:1000	Purple	United States	#N/A	Bakers Creek Rare seeds
16	Cosmic purple	1	0	0	0	:1000	Purple	United States	#N/A	Bakers Creek Rare seeds
17	Deep purple	1	1	1	1	:1111	Purple	United States	#N/A	burpee transformation/genome
18	Black Nebula	1	1	1	1	:1111	Purple	United States	#N/A	Ferry Morse
19	E160	1	1	1	1	:1111	Purple	-	#N/A	ebay
20	Gniff carrot	1	1	0	0	:1100	Purple	-	#N/A	Bakers Creek Rare seeds
21	Purple 68	1	1	1	1	:1111	Purple	-	#N/A	Territorial Seeds
22	Black Nebula	1	1	1	1	:1111	Purple	United States	#N/A	Urban Farmer
23	Bolero	0	0	0	0	:0000	Orange	United States	#N/A	West Coast Seeds
24	Purple Elite	1	1	0	0	:1100	Purple	United States	#N/A	Johnny's selected seeds
25	Purple Sun	1	1	1	1	:1111	Purple	Netherlands	#N/A	Territorial Seeds
26	Pusa asita black	1	1	1	1	:1111	Purple	India	#N/A	Bakers Creek Rare seeds
27	Purple Sun	1	1	1	1	:1111	Purple	Netherlands	#N/A	Johnny's selected seeds
28	SuperBlack	1	1	1	1	:1111	Purple	-	#N/A	Sentient
29	Dragon	1	0	0	0	:1000	Purple	France	#N/A	Johnny's selected seeds
30	Yellow moon	0	0	0	0	:0000	Yellow	-	#N/A	Johnny's selected seeds
31	Purple carrot	1	0	0	0	:1000	Purple	-	#N/A	-
32	PI 179275	1	1	0	1	:1101	Purple	Turkey	Landrace B	PI 179275 - NC7 - Seed - Daucus carota L.
33	PI 178900	0	0	0	0	:0000	Orange	Turkey	Landrace B	PI 178900 - NC7 - Seed - Daucus carota L.
34	PI 652259	1	0	0	0	:1000	Purple	India	Landrace B	IIHR 203 - IIHR 203 - NC7 - Seed - Daucus carota L.
35	PI 164798	1	0	0	0	:1000	Purple	India	Landrace B	Gajar - PI 164798 - NC7 - Seed - Daucus carota L.
36	PI 271044	1	0	0	0	:1000	Purple	India	Landrace B	HRIGRU 10348 - HRIGRU 10348 - NC7 - Seed - Daucus carota L.
37	Ames 25043	0	0	0	0	:0000	Red	India	Landrace B	Pusa Kesar - Ames 25043 - NC7 - Seed - Daucus carota L.
38	PI 176562	1	1	0	0	:1100	Purple	Turkey	Landrace B	PI 176562 - NC7 - Seed - Daucus carota L.
39	PI 652188	1	0	0	0	:1000	Purple	China	Landrace A	Ping Ding - PI 652188 - NC7 - Seed - Daucus carota L.
40	PI 176559	0	0	0	0	:0000	Yellow	Turkey	Landrace B	PI 176559 - NC7 - Seed - Daucus carota L.
41	PI 176560	1	0	0	0	:1000	Purple	Turkey	Landrace B	PI 176560 - NC7 - Seed - Daucus carota L.
42	PI 176560	1	1	1	1	:1111	Purple	Turkey	Landrace B	PI 176560 - NC7 - Seed - Daucus carota L.
43	PI 176561	1	1	0	0	:1100	Purple	Turkey	Landrace B	PI 176561 - NC7 - Seed - Daucus carota L.
44	PI 176563	1	0	1	1	:1011	Purple	Turkey	Landrace B	PI 176563 - NC7 - Seed - Daucus carota L.
45	PI 176563	1	0	1	0	:1010	Purple	Turkey	Landrace B	PI 176563 - NC7 - Seed - Daucus carota L.
46	PI 176970	1	0	0	0	:1000	Purple	Turkey	Landrace B	PI 176970 - NC7 - Seed - Daucus carota L.
47	PI 179277	1	1	0	1	:1101	Purple	Iraq	Mixed	PI 179277 - NC7 - Seed - Daucus carota L.
48	PI 179690	1	0	0	0	:1000	Purple	India	Landrace B	Gajar - PI 179690 - NC7 - Seed - Daucus carota L.
49	PI 181052	1	0	0	0	:1000	Purple	Pakistan	Landrace B	PI 181052 - NC7 - Seed - Daucus carota L.
50	PI 204575	1	1	0	1	:1101	Purple	Turkey	Landrace B	PI 204575 - NC7 - Seed - Daucus carota L.
51	PI 206960	1	0	0	0	:1000	Purple	Turkey	Landrace B	PI 206960 - NC7 - Seed - Daucus carota L.
52	PI 211590	0	0	0	0	:0000	Yellow	Afghanistan	Landrace A	PI 211590 - NC7 - Seed - Daucus carota L.
53	PI 211592	1	1	0	0	:1100	Purple	Afghanistan	Landrace A	PI 211592 - NC7 - Seed - Daucus carota L.
54	PI 220285	1	0	0	0	:1000	Purple	Afghanistan	Landrace A	Zardak (Carrot) - PI 220285 - NC7 - Seed - Daucus carota L.
55	PI 220285	1	1	1	0	:1110	Purple	Afghanistan	Landrace A	Zardak (Carrot) - PI 220285 - NC7 - Seed - Daucus carota L.
56	PI 223360	1	1	0	1	:1101	Purple	Iran	Landrace B	Havij (carrot) - PI 223360 - NC7 - Seed - Daucus carota L.
57	PI 223360	1	1	0	0	:1100	Purple	Iran	Landrace B	Havij (carrot) - PI 223360 - NC7 - Seed - Daucus carota L.
58	PI 223504	1	0	0	0	:1000	Purple	Afghanistan	Landrace B	Zerdek - PI 223504 - NC7 - Seed - Daucus carota L.
59	PI 227014	1	0	0	0	:1000	Purple	Iran	Landrace B	Habitch - PI 227014 - NC7 - Seed - Daucus carota L.
60	PI 251522	0	0	0	0	:0000	Yellow	Iran	Mixed	Havij (or Zardak) [both mean carrot] - PI 251522 - NC7 - Seed - Daucus carota L.
61	PI 254552	1	1	0	0	:1100	Purple	Afghanistan	Landrace B	Zardak Tabur (Zardak = carrot) - PI 254552 - NC7 - Seed - Daucus carota L.
62	PI 167055	1	1	0	0	:1100	Purple	Turkey	Landrace A	PI 167055 - NC7 - Seed - Daucus carota L.
63	PI 175718	1	1	1	1	:1111	Purple	Turkey	Landrace B	Siripurcuklu - PI 175718 - NC7 - Seed - Daucus carota L.
64	Ames 25040	1	0	0	0	:1000	Purple	India	Landrace B	Pusa Kesar - Ames 25040 - NC7 - Seed - Daucus carota L.
65	UK	0	0	0	0	:0000	Yellow	UK	Advanced Cultivar	6519
66	PI 179689	1	0	0	0	:1000	Purple	India	Landrace B	Gajar - PI 179689 - NC7 - Seed - Daucus carota L.
67	PI 180436	1	0	0	0	:1000	Purple	India	Landrace B	Kandmul - PI 180436 - NC7 - Seed - Daucus carota L.
68	PI 223361	1	0	0	0	:1000	Purple	Iran	Landrace B	PI 223361 - NC7 - Seed - Daucus carota L.
69	PI 223361	1	1	0	0	:1100	Purple	Iran	Landrace B	PI 223361 - NC7 - Seed - Daucus carota L.
70	PI 230243	1	1	0	0	:1100	Purple	Iran	Landrace B	PI 230243 - NC7 - Seed - Daucus carota L.
71	PI 344447	0	0	0	0	:0000	Yellow	Iran	Landrace B	PI 344447 - NC7 - Seed - Daucus carota L.
72	PI 177383	0	0	0	0	:0000	Yellow	Syria	Landrace B	PI 177383 - NC7 - Seed - Daucus carota L.
73	PI 652374	0	0	0	0	:0000	Yellow	Turkey	Landrace B	T072 - PI 652374 - NC7 - Seed - Daucus carota L.
74	PI 344362	1	0	0	0	:1000	Purple	Turkey	Landrace B	Kirmiza - PI 344362 - NC7 - Seed - Daucus carota L.
75	PI 174207	1	1	1	1	:1111	Purple	Turkey	Landrace B	PI 174207 - NC7 - Seed - Daucus carota L.
76	PI 174206	1	0	0	0	:1000	Purple	Turkey	Landrace B	PI 174206 - NC7 - Seed - Daucus carota L.
77	PI 174206	0	0	0	0	:0000	Yellow	Turkey	Landrace B	PI 174206 - NC7 - Seed - Daucus carota L.
78	PI 652400	0	0	0	0	:0000	Red	Turkey	Landrace B	Kizilot - PI 652400 - NC7 - Seed - Daucus carota L.
79	PI 172894	0	0	0	0	:0000	Yellow	Turkey	Landrace B	PI 172894 - NC7 - Seed - Daucus carota L.
80	PI 172894	1	1	0	0	:1100	Purple	Turkey	Landrace B	PI 172894 - NC7 - Seed - Daucus carota L.
81	PI 182207	0	0	0	0	:0000	Yellow	Turkey	Landrace B	PI 182207 - NC7 - Seed - Daucus carota L.
82	PI 176969	1	0	0	1	:1001	Purple	Turkey	Landrace B	PI 176969 - NC7 - Seed - Daucus carota L.
83	PI 176969	0	0	0	0	:0000	Orange	Turkey	Landrace B	PI 176969 - NC7 - Seed - Daucus carota L.
84	PI 344361	1	0	0	1	:1001	Purple	Turkey	Landrace B	Renklin - PI 344361 - NC7 - Seed - Daucus carota L.
85	PI 163240	0	0	0	0	:0000	Orange	India	Mixed	Gajar - PI 163240 - NC7 - Seed - Daucus carota L.
86	PI 164689	1	0	0	0	:1000	Purple	India	Landrace	PI 164689 - NC7 - Seed - Daucus carota L.
87	PI 167143	1	1	1	1	:1111	Purple	Turkey	Mixed	PI 167143 - NC7 - Seed - Daucus carota L.
88	PI 167211	1	1	1	1	:1111	Purple	Turkey	Landrace B	Havuc - PI 167211 - NC7 - Seed - Daucus carota L.
89	PI 167211	1	1	0	0	:1100	Purple	Turkey	Landrace B	Havuc - PI 167211 - NC7 - Seed - Daucus carota L.
90	PI 183401	1	0	0	0	:1000	Purple	India	Landrace B	Gajar - PI 183401 - NC7 - Seed - Daucus carota L.
91	PI 183401	1	0	0	0	:1000	Purple	India	Landrace B	Gajar - PI 183401 - NC7 - Seed - Daucus carota L.
92	PI 288458	1	0	0	0	:1000	Purple	India	Landrace B	PI 288458 - NC7 - Seed - Daucus carota L.
93	PI 177380	1	1	1	1	:1111	Purple	Turkey	Landrace B	PI 177380 - NC7 - Seed - Daucus carota L.
94	PI 177384	1	1	0	1	:1101	Purple	Syria	Landrace B	Beledi - PI 177384 - NC7 - Seed - Daucus carota L.
95	PI 179687	1	0	0	0	:1000	Purple	India	Landrace B	Gajar - PI 179687 - NC7 - Seed - Daucus carota L.
96	PI 179689	1	0	0	0	:1000	Purple	India	Landrace B	Gajar - PI 179689 - NC7 - Seed - Daucus carota L.
97	PI 179689	1	0	0	0	:1000	Purple	India	Landrace B	Gajar - PI 179689 - NC7 - Seed - Daucus carota L.
98	PI 271471	0	0	0	0	:0000	Orange	India	Landrace B	PI 271471 - NC7 - Seed - Daucus carota L.
99	PI 182970	1	0	0	0	:1000	Purple	India	Landrace B	Gajar - PI 182970 - NC7 - Seed - Daucus carota L.
100	PI 200876	1	0	0	0	:1000	Purple	Afghanistan	Landrace B	HRIGRU 10248 - PI 200876 - NC7 - Seed - Daucus carota L.
101	PI 200876	0	0	0	0	:0000	White	Afghanistan	Landrace B	HRIGRU 10248 - PI 200876 - NC7 - Seed - Daucus carota L.
102	PI 264543	0	0	0	0	:0000	Red	Japan	Landrace A	Kintoki - PI 264543 - NC7 - Seed - Daucus carota L.
103	PI 269486	1	0	0	0	:1000	Purple	Pakistan	Landrace B	PI 269486 - NC7 - Seed - Daucus carota L.
104	PI 509433	1	0	0	1	:1001	Purple	Turkey	Landrace B	Kirmizi-siyah havuc (Red-black carrot) - PI 509433 - NC7 - Seed - Daucus carota L. subsp. sativus (Hoffm.) Schübl. & G. Martens var. sativus Hoffm.
105	PI 509433	1	1	1	1	:1111	Purple	Turkey	Landrace B	Kirmizi-siyah havuc (Red-black carrot) - PI 509433 - NC7 - Seed - Daucus carota L. subsp. sativus (Hoffm.) Schübl. & G. Martens var. sativus Hoffm.
106	PI 509433	1	1	1	0	:1110	Purple	Turkey	Landrace B	Kirmizi-siyah havuc (Red-black carrot) - PI 509433 - NC7 - Seed - Daucus carota L. subsp. sativus (Hoffm.) Schübl. & G. Martens var. sativus Hoffm.
107	PI 509434	0	0	0	0	:0000	Orange	Turkey	Landrace B	Kirmizi havuc (Red carrot) - PI 509434 - NC7 - Seed - Daucus carota L. subsp. sativus (Hoffm.) Schübl. & G. Martens var. sativus Hoffm.
108	PI 509435	1	0	0	0	:1000	Purple	Turkey	Landrace B	Havuc (carrot) - PI 509435 - NC7 - Seed - Daucus carota L. subsp. sativus (Hoffm.) Schübl. & G. Martens var. sativus Hoffm.
109	PI 652244	1	0	0	1	:1001	Purple	Turkey	Landrace B	IIHR 091 - PI 652244 - NC7 - Seed - Daucus carota L.
110	PI 652252	1	0	0	1	:1001	Purple	India	Mixed	IIHR 189 - PI 652252 - NC7 - Seed - Daucus carota L.
111	PI 652252	1	1	0	0	:1100	Purple	India	Mixed	IIHR 189 - PI 652252 - NC7 - Seed - Daucus carota L.
112	PI 652254	1	0	0	0	:1000	Purple	India	Improve Cultivar	IIHR 193 - PI 652254 - NC7 - Seed - Daucus carota L.
113	PI 652254	1	0	0	1	:1001	Purple	India	Improve Cultivar	IIHR 193 - PI 652254 - NC7 - Seed - Daucus carota L.
114	PI 652335	1	1	0	1	:1101	Purple	Syria	Improve Cultivar	S107 - PI 652335 - NC7 - Seed - Daucus carota L.
115	PI 652400	0	0	0	0	:0000	Orange	Turkey	Landrace B	Kizilot - PI 652400 - NC7 - Seed - Daucus carota L.
116	PI 179687	1	0	0	0	:1000	Purple	India	Landrace B	Gajar - PI 179687 - NC7 - Seed - Daucus carota L.
117	(Bx6) × PD	1	0	0	0	:1000	Purple	United States	#N/A	F₃
118	(Bx6) × PD	1	0	0	0	:1000	Purple	United States	#N/A	F₃
119	HM x (Bx6) x (Snts x EFM)	1	0	0	0	:1000	Purple	United States	#N/A	F₂
120	(Bx6) x (PD x PI 326011)	1	1	0	0	:1100	Purple	United States	#N/A	F₅
121	FS x ((2566B x Trksh) x 9304)	1	1	0	1	:1101	Purple	United States	#N/A	F₃
122	FS x ((2566B x Trksh) x 9304)	1	1	0	1	:1101	Purple	United States	#N/A	F₃
123	FS x ((2566B x Trksh) x 9304)	1	1	0	1	:1101	Purple	United States	#N/A	F₄
124	FS x ((2566B x Trksh) x 9304)	1	1	0	1	:1101	Purple	United States	#N/A	F₄
125	FS x ((2566B x Trksh) x 9304)	1	1	0	0	:1100	Purple	United States	#N/A	F₄
126	FS x ((2566B x Trksh) x 9304)	1	1	1	1	:1111	Purple	United States	#N/A	F₄
127	FS x ((2566B x Trksh) x 9304)	0	0	0	0	:0000	Yellow	United States	#N/A	F₄
128	-	1	1	0	0	:1100	Purple	United States	#N/A	P1 P2 P3 seeds PHIL
129	-	1	1	0	0	:1100	Purple	United States	#N/A	P1 P2 P3 seeds PHIL
130	FS x ((2566B x Trksh) x 9304)	1	1	0	1	:1101	Purple	United States	#N/A	F₂
131	PI 222794	1	1	0	1	:1101	Purple	Iran	Landrace B	Havij (carrot) - PI 222794 - NC7 - Seed - Daucus carota L.
132	PI 222794	1	0	0	1	:1001	Purple	Iran	Landrace B	Havij (carrot) - PI 222794 - NC7 - Seed - Daucus carota L.
133	PI 174202	1	0	0	1	:1001	Purple	Turkey	Landrace B	PI 174202 - NC7 - Seed - Daucus carota L.
134	PI 176558	1	1	0	0	:1100	Purple	Turkey	Landrace B	PI 176558 - NC7 - Seed - Daucus carota L.
135	PI 176558	0	0	0	0	:0000	Yellow	Turkey	Landrace B	PI 176558 - NC7 - Seed - Daucus carota L.
136	PI 344364	0	0	0	0	:0000	Orange	Turkey	Landrace B	PI 344364 - NC7 - Seed - Daucus carota L.
137	PI 204704	1	0	0	0	:1000	Purple	Turkey	Landrace B	PI 204704 - NC7 - Seed - Daucus carota L.
138	PI 204704	1	1	0	0	:1100	Purple	Turkey	Landrace B	PI 204704 - NC7 - Seed - Daucus carota L.
139	PI 182206	1	1	0	0	:1100	Purple	Turkey	Landrace B	PI 182206 - NC7 - Seed - Daucus carota L.
140	PI 344446	1	0	0	0	:1000	Purple	Iran	Landrace B	PI 344446 - NC7 - Seed - Daucus carota L.
141	PI 176556	0	0	0	0	:0000	Yellow	Turkey	Landrace B	PI 176556 - NC7 - Seed - Daucus carota L.
142	PI 176557	0	0	0	0	:0000	Orange	Turkey	Landrace B	PI 176557 - NC7 - Seed - Daucus carota L.
143	PI 339251	1	0	0	0	:1000	Purple	Turkey	Landrace B	8Hv-1 - PI 339251 - NC7 - Seed - Daucus carota L.
144	PI 175716	0	0	0	0	:0000	Yellow	Turkey	Landrace B	PI 175716 - NC7 - Seed - Daucus carota L.
145	PI 175716	1	0	0	0	:1000	Purple	Turkey	Landrace B	PI 175716 - NC7 - Seed - Daucus carota L.
146	PI 165051	0	0	0	0	:0000	Orange	Turkey	Landrace B	Kirmizi Havuc - PI 165051 - NC7 - Seed - Daucus carota L.
147	PI 177379	0	0	0	0	:0000	Yellow	Turkey	Landrace B	PI 177379 - NC7 - Seed - Daucus carota L.
148	PI 176564	1	0	0	0	:1000	Purple	Turkey	Landrace B	PI 176564 - NC7 - Seed - Daucus carota L.
149	PI 182204	0	0	0	0	:0000	Yellow	Turkey	Landrace B	PI 182204 - NC7 - Seed - Daucus carota L.
150	PI 164484	1	0	0	0	:1000	Purple	India	Landrace B	Gajar - PI 164484 - NC7 - Seed - Daucus carota L.
151	PI 179276	1	1	1	1	:1111	Purple	Turkey	Landrace B	PI 179276 - NC7 - Seed - Daucus carota L.
152	PI 169485	0	0	0	0	:0000	Orange	Turkey	Landrace B	PI 169485 - NC7 - Seed - Daucus carota L.
153	PI 344363	0	0	0	0	:0000	Yellow	Turkey	Landrace B	PI 344363 - NC7 - Seed - Daucus carota L.
154	PI 180834	0	0	0	0	:0000	Orange	Turkey	Landrace B	PI 180834 - NC7 - Seed - Daucus carota L.
155	PI 652188	1	0	0	0	:1000	Purple	China	Landrace A	Ping Ding - PI 652188 - NC7 - Seed - Daucus carota L.
156	PI 515998	0	0	0	0	:0000	Orange	Hungary	Landrace B	VII-1-252 - PI 515998 - NC7 - Seed - Daucus carota L. subsp. sativus (Hoffm.) Schübl. & G. Martens var. sativus Hoffm.
157	PI 222249	0	0	0	0	:0000	Yellow	Iran	Mixed	PI 222249 - NC7 - Seed - Daucus carota L.
158	PI 218076	0	0	0	0	:0000	Red	Pakistan	Landrace B	Garga serk - PI 218076 - NC7 - Seed - Daucus carota L.
159	PI 218076	1	0	0	0	:1000	Purple	Pakistan	Landrace B	Garga serk - PI 218076 - NC7 - Seed - Daucus carota L.
160	PI 287518	1	1	0	0	:1100	Purple	India	Landrace A	IW 1949 - PI 287518 - NC7 - Seed - Daucus carota L.
161	PI 264543	0	0	0	0	:0000	Red	Japan	Landrace A	Kintoki - PI 264543 - NC7 - Seed - Daucus carota L.
162	PI 319859	0	0	0	0	:0000	Red	Japan	Landrace A	Heian Long Scarlet Wonder - PI 319859 - NC7 - Seed - Daucus carota L.
163	PI 319860	0	0	0	0	:0000	Red	Japan	Landrace A	Takii's Scarlet Wonder - PI 319860 - NC7 - Seed - Daucus carota L.
164	PI 418967	0	0	0	0	:0000	Red	China	Landrace A	Sian, Chi-Tou - PI 418967 - NC7 - Seed - Daucus carota L.
165	PI 652208	0	0	0	0	:0000	Yellow	China	Landrace A	Lu ba fen - PI 652208 - NC7 - Seed - Daucus carota L.
166	PI 419042	0	0	0	0	:0000	Orange	China	Landrace A	Hong Ting Hsian - PI 419042 - NC7 - Seed - Daucus carota L. subsp. sativus (Hoffm.) Schübl. & G. Martens var. sativus Hoffm.
167	PI 419109	0	0	0	0	:0000	Yellow	China	Landrace A	Huang pi, hu lo pu (yellow skin carrot) - PI 419109 - NC7 - Seed - Daucus carota L. subsp. sativus (Hoffm.) Schübl. & G. Martens var. sativus Hoffm.
168	PI 436674	0	0	0	0	:0000	Orange	China	Landrace A	PI 436674 - NC7 - Seed - Daucus carota L. subsp. sativus (Hoffm.) Schübl. & G. Martens var. sativus Hoffm.
169	PI 432898	0	0	0	0	:0000	Yellow	China	Landrace A	PI 432898 - NC7 - Seed - Daucus carota L. subsp. sativus (Hoffm.) Schübl. & G. Martens var. sativus Hoffm.
170	PI 432906	0	0	0	0	:0000	Orange	China	Landrace A	Sa 103 - PI 432906 - NC7 - Seed - Daucus carota L. subsp. sativus (Hoffm.) Schübl. & G. Martens var. sativus Hoffm.
171	PI 220795	1	0	0	0	:1000	Purple	Afghanistan	Landrace A	PI 220795 - NC7 - Seed - Daucus carota L.
172	PI 220517	1	0	0	0	:1000	Purple	Afghanistan	Landrace A	Zardak (Carrot) - PI 220517 - NC7 - Seed - Daucus carota L.
173	PI 220517	1	0	0	0	:1000	Purple	Afghanistan	Landrace A	Zardak (Carrot) - PI 220517 - NC7 - Seed - Daucus carota L.
174	PI 298415	0	0	0	0	:0000	White	Turkey	#N/A	PI 298415 - NC7 - Seed - Daucus carota L.
175	PI 430530	0	0	0	0	:0000	Orange	Tajikistan	Landrace A	Mshaki Surkh - PI 430530 - NC7 - Seed - Daucus carota L.
176	PI 502348	0	0	0	0	:0000	Yellow	Uzbekistan	Landrace A	AR-255 - PI 502348 - NC7 - Seed - Daucus carota L.
177	PI 419084	0	0	0	0	:0000	Orange	China	Landrace A	Red Carrot - PI 419084 - NC7 - Seed - Daucus carota L. subsp. sativus (Hoffm.) Schübl. & G. Martens var. sativus Hoffm.
178	PI 652209	0	0	0	0	:0000	Yellow	China	Landrace A	A ke su hu luo bu - PI 652209 - NC7 - Seed - Daucus carota L.
179	PI 632387	0	0	0	0	:0000	Orange	United States	Landrace A	Tablequeen - PI 632387 - NC7 - Seed - Daucus carota L.
180	PI 540422	0	0	0	0	:0000	Yellow	Uzbekistan	Landrace A	U110 - PI 540422 - NC7 - Seed - Daucus carota L.
181	Ames 27400	0	0	0	0	:0000	Orange	Uzbekistan	Landrace A	Z021 - Ames 27400 - NC7 - Seed - Daucus carota L.
182	PI 430529	0	0	0	0	:0000	Yellow	Uzbekistan	Landrace A	Mirzon Zeltaja (Mirzoi Zheltaja 304 (Mirzoi Zholtaya 304, Mirsoi Sheltaja 304, Mirzoi yellow 304) - PI 430529 - NC7 - Seed - Daucus carota L.
183	PI 430528	0	0	0	0	:0000	Yellow	Uzbekistan	Landrace A	Msaki 195 - PI 430528 - NC7 - Seed - Daucus carota L.
184	PI 478370	0	0	0	0	:0000	Orange	China	Landrace A	O 70 - PI 478370 - NC7 - Seed - Daucus carota L. subsp. sativus (Hoffm.) Schübl. & G. Martens var. sativus Hoffm.
185	PI 652200	0	0	0	0	:0000	Orange	Kazakhstan	Landrace A	Shantene - PI 652200 - NC7 - Seed - Daucus carota L.
186	PI 267091	0	0	0	0	:0000	Yellow	Soviet Union	Landrace A	Mirzon Zeltaja (Mirzoi Zheltaja 304 (Mirzoi Zholtaya 304, Mirsoi Sheltaja 304, Mirzoi yellow 304) - PI 267091 - NC7 - Seed - Daucus carota L.
187	PI 164136	0	0	0	0	:0000	Orange	India	Landrace B	Gajar - PI 164136 - NC7 - Seed - Daucus carota L.
188	PI 163239	1	0	0	0	:1000	Purple	India	Landrace B	Gajar Desi - PI 163239 - NC7 - Seed - Daucus carota L.
189	PI 271348	0	0	0	0	:0000	Orange	India	Landrace B	Asiatic Red - PI 271348 - NC7 - Seed - Daucus carota L.
190	PI 164388	1	0	0	0	:1000	Purple	India	Landrace B	Gajar - PI 164388 - NC7 - Seed - Daucus carota L.
191	PI 219914	1	1	0	0	:1100	Purple	Afghanistan	Landrace A	PI 219914 - NC7 - Seed - Daucus carota L.
192	PI 220014	1	0	0	0	:1000	Purple	Afghanistan	Landrace A	Zardak (Carrot) - PI 220014 - NC7 - Seed - Daucus carota L.
193	Ames 27414	0	0	0	0	:0000	Orange	Uzbekistan	Landrace A	Z109 - Ames 27414 - NC7 - Seed - Daucus carota L.
194	PI 430525	1	0	0	0	:1000	Purple	Afghanistan	Mixed	VIR 233 - PI 430525 - NC7 - Seed - Daucus carota L. subsp. carota
195	PI 269487	1	0	0	0	:1000	Purple	Pakistan	Mixed	PI 269487 - NC7 - Seed - Daucus carota L.
196	PI 269487	0	0	0	0	:0000	Yellow	Pakistan	Mixed	PI 269487 - NC7 - Seed - Daucus carota L.
197	PI 502347	0	0	0	0	:0000	Orange	Uzbekistan	Mixed	AR-254 - PI 502347 - NC7 - Seed - Daucus carota L.
198	PI 221924	1	0	0	0	:1000	Purple	Afghanistan	Landrace A	Zardak (Carrot) - PI 221924 - NC7 - Seed - Daucus carota L.
199	PI 212096	1	1	0	0	:1100	Purple	Afghanistan	Landrace A	HRIGRU 10261 - PI 212096 - NC7 - Seed - Daucus carota L.
200	PI 430527	0	0	0	0	:0000	Orange	Uzbekistan	Mixed	Murzon - PI 430527 - NC7 - Seed - Daucus carota L.
201	PI 652362	0	0	0	0	:0000	White	Turkey	Wild	T039 - PI 652362 - NC7 - Seed - Daucus carota L.
202	PI 652393	0	0	0	0	:0000	White	Turkey	Wild	T109 - PI 652393 - NC7 - Seed - Daucus carota L. subsp. Carota
203	PI 274909	0	1	0	0	:0100	Purple	Turkey	Wild	HRIGRU 10356 - PI 274909 - NC7 - Seed - Daucus carota L.
204	PI 326010	0	0	0	0	:0000	Orange	Tajikistan	Landrace A	Mshaki Surkh - PI 326010 - NC7 - Seed - Daucus carota L.
205	Ames 27399	0	0	0	0	:0000	Yellow	Uzbekistan	Landrace A	Z020 - Ames 27399 - NC7 - Seed - Daucus carota L.
206	PI 205999	0	0	0	0	:0000	Orange	Sweden	Early Cultivar	Regulus W:s/44 - PI 205999 - NC7 - Seed - Daucus carota L.
207	PI 284773	0	0	0	0	:0000	Orange	Sweden	Early Cultivar	Regulus Imperial (Weibull's Original) - PI 284773 - NC7 - Seed - Daucus carota L.
208	PI 269321	0	0	0	0	:0000	Orange	Sweden	Early Cultivar	Regulus II - PI 269321 - NC7 - Seed - Daucus carota L.
209	PI 325991	0	0	0	0	:0000	Orange	Russia	Early Cultivar	Valeria 5 - PI 325991 - NC7 - Seed - Daucus carota L.
210	PI 652281	0	0	0	0	:0000	Yellow	Russia	Early Cultivar	VIR 1826 - PI 652281 - NC7 - Seed - Daucus carota L.
211	PI 263023	0	0	0	0	:0000	Orange	UK	Early Cultivar	Kiel Red - PI 263023 - NC7 - Seed - Daucus carota L.
212	PI 285623	0	0	0	0	:0000	Orange	Poland	Early Cultivar	St. Valery - PI 285623 - NC7 - Seed - Daucus carota L.
213	PI 285621	0	0	0	0	:0000	Yellow	Poland	Early Cultivar	Lobberychska Busczynski - PI 285621 - NC7 - Seed - Daucus carota L.
214	PI 261649	0	0	0	0	:0000	Orange	Netherlands	Early Cultivar	Flakheese - PI 261649 - NC7 - Seed - Daucus carota L.
215	PI 451755	0	0	0	0	:0000	Yellow	Netherlands	Early Cultivar	Lange gele stomper - PI 451755 - NC7 - Seed - Daucus carota L. subsp. sativus (Hoffm.) Schübl. & G. Martens var. sativus Hoffm.
216	PI 451753	0	0	0	0	:0000	Yellow	Netherlands	Early Cultivar	Blariacus 801 - PI 451753 - NC7 - Seed - Daucus carota L. subsp. sativus (Hoffm.) Schübl. & G. Martens var. sativus Hoffm.
217	PI 261648	0	0	0	0	:0000	Orange	Netherlands	Early Cultivar	Kokubu - PI 261648 - NC7 - Seed - Daucus carota L.
218	PI 451759	0	0	0	0	:0000	Yellow	Netherlands	Early Cultivar	Opbrenger - PI 451759 - NC7 - Seed - Daucus carota L. subsp. sativus (Hoffm.) Schübl. & G. Martens var. sativus Hoffm.
219	PI 652177	0	0	0	0	:0000	Orange	Netherlands	Early Cultivar	Regulus II - PI 652177 - NC7 - Seed - Daucus carota L. subsp. sativus (Hoffm.) Schübl. & G. Martens var. sativus Hoffm.
220	PI 451756	0	0	0	0	:0000	Yellow	Netherlands	Early Cultivar	Lange gele Koe - PI 451756 - NC7 - Seed - Daucus carota L. subsp. sativus (Hoffm.) Schübl. & G. Martens var. sativus Hoffm.
221	PI 285619	0	0	0	0	:0000	White	Poland	Early Cultivar	Biala Zielonoglowa PZHR - PI 285619 - NC7 - Seed - Daucus carota L.
222	PI 451752	0	0	0	0	:0000	Yellow	Netherlands	Early Cultivar	Lange witte groen kop - PI 451752 - NC7 - Seed - Daucus carota L. subsp. sativus (Hoffm.) Schübl. & G. Martens var. sativus Hoffm.
223	Ames 7711	0	0	0	0	:0000	Orange	Germany	Early Cultivar	Fortuna - Ames 7711 - NC7 - Seed - Daucus carota L. subsp. sativus (Hoffm.) Schübl. & G. Martens var. sativus Hoffm.
224	Ames 7715	0	0	0	0	:0000	Orange	Poland	Early Cultivar	Amager - Ames 7715 - NC7 - Seed - Daucus carota L. subsp. sativus (Hoffm.) Schübl. & G. Martens var. sativus Hoffm.
225	PI 264669	0	0	0	0	:0000	Orange	Germany	Early Cultivar	Mohren Bauers Kieler Dunkelorange - PI 264669 - NC7 - Seed - Daucus carota L.
226	PI 187234	0	0	0	0	:0000	Orange	Belgium	Early Cultivar	Red Giant (Obtuse of Flakkee) - PI 187234 - NC7 - Seed - Daucus carota L.
227	PI 652156	0	0	0	0	:0000	Orange	Czech Republic	Early Cultivar	Stupicka Polodlouha - PI 652156 - NC7 - Seed - Daucus carota L. subsp. sativus (Hoffm.) Schübl. & G. Martens var. sativus Hoffm.
228	PI 515990	0	0	0	0	:0000	Orange	Hungary	Early Cultivar	VII-1-158 - PI 515990 - NC7 - Seed - Daucus carota L. subsp. sativus (Hoffm.) Schübl. & G. Martens var. sativus Hoffm.
229	PI 515992	0	0	0	0	:0000	Orange	Hungary	Early Cultivar	VII-1-234 - PI 515992 - NC7 - Seed - Daucus carota L. subsp. sativus (Hoffm.) Schübl. & G. Martens var. sativus Hoffm.
230	PI 515993	0	0	0	0	:0000	Orange	Hungary	Early Cultivar	VII-1-235 - PI 515993 - NC7 - Seed - Daucus carota L. subsp. sativus (Hoffm.) Schübl. & G. Martens var. sativus Hoffm.
231	PI 652155	0	0	0	0	:0000	Orange	Hungary	Early Cultivar	Flakker - PI 652155 - NC7 - Seed - Daucus carota L. subsp. sativus (Hoffm.) Schübl. & G. Martens var. sativus Hoffm.
232	PI 515999	0	0	0	0	:0000	Orange	Hungary	Early Cultivar	VII-1-253 - PI 515999 - NC7 - Seed - Daucus carota L. subsp. sativus (Hoffm.) Schübl. & G. Martens var. sativus Hoffm.
233	PI 531325	0	0	0	0	:0000	Orange	Hungary	Early Cultivar	Fertodi Voros - PI 531325 - NC7 - Seed - Daucus carota L.
234	PI 341204	0	0	0	0	:0000	Orange	France	Early Cultivar	Flakkee - PI 341204 - NC7 - Seed - Daucus carota L.
235	PI 643119	1	0	0	0	:1000	Purple	France	Early Cultivar	Tilques - PI 643119 - NC7 - Seed - Daucus carota L.
236	PI 634656	0	0	0	0	:0000	Orange	United States	Early Cultivar	Airliner - PI 634656 - NC7 - Seed - Daucus carota L.
237	NSL 54098	0	0	0	0	:0000	Orange	United States	Mixed	HICOLOR 9 - NSL 54098 - NC7 - Seed - Daucus carota L.
238	NSL 34344	0	0	0	0	:0000	Orange	United States	Early Cultivar	WISSYN 6 - NSL 34344 - NC7 - Seed - Daucus carota L.
239	PI 522173	0	0	0	0	:0000	Orange	Japan	Early Cultivar	Benifuku Fuyugosi 5 Sun - PI 522173 - NC7 - Seed - Daucus carota L.
240	PI 344360	0	0	0	0	:0000	Orange	Turkey	Mixed	Yerli Havuc - PI 344360 - NC7 - Seed - Daucus carota L.
241	PI 643118	0	0	0	0	:0000	Orange	United States	Early Cultivar	Selected Long Orange Improved - PI 643118 - NC7 - Seed - Daucus carota L.
242	PI 226043	0	0	0	0	:0000	Orange	Japan	Early Cultivar	San Nai No. 1954.8 - PI 226043 - NC7 - Seed - Daucus carota L.
243	PI 652276	0	0	0	0	:0000	Orange	Tajikistan	Early Cultivar	VIR 1084 - PI 652276 - NC7 - Seed - Daucus carota L.
244	PI 634652	0	0	0	0	:0000	Yellow	United States	Early Cultivar	Long Orange - PI 634652 - NC7 - Seed - Daucus carota L.
245	PI 652179	0	0	0	0	:0000	Orange	United States	Early Cultivar	Danvers 126 - PI 652179 - NC7 - Seed - Daucus carota L.
246	PI 632381	0	0	0	0	:0000	Yellow	United States	Early Cultivar	Yellow Belgian - PI 632381 - NC7 - Seed - Daucus carota L.
247	PI 632386	0	0	0	0	:0000	Orange	United States	Early Cultivar	James Intermediate - PI 632386 - NC7 - Seed - Daucus carota L.
248	PI 643114	0	0	0	0	:0000	White	United States	Early Cultivar	White Belgian - PI 643114 - NC7 - Seed - Daucus carota L.
249	PI 652126	0	0	0	0	:0000	Orange	Japan	Early Cultivar	Shinshuusenkou Oonaga - PI 652126 - NC7 - Seed - Daucus carota L. subsp. carota
250	PI 294084	0	0	0	0	:0000	Orange	Japan	Early Cultivar	Kokubu-senko-onoga-ninjin - PI 294084 - NC7 - Seed - Daucus carota L.
251	PI 294090	0	0	0	0	:0000	Orange	Japan	Early Cultivar	Sapporo-futo-ninjin - PI 294090 - NC7 - Seed - Daucus carota L.
252	PI 369349	0	0	0	0	:0000	Orange	Japan	Early Cultivar	Sapporo Large Long - PI 369349 - NC7 - Seed - Daucus carota L.
253	PI 289700	0	0	0	0	:0000	Orange	Australia	Early Cultivar	All Seasons - PI 289700 - NC7 - Seed - Daucus carota L.
254	PI 306810	0	0	0	0	:0000	Orange	New Zealand	Early Cultivar	Topweight - PI 306810 - NC7 - Seed - Daucus carota L.
255	PI 234623	0	0	0	0	:0000	Orange	New Zealand	Early Cultivar	Coopers Taranaki Strong Top - PI 234623 - NC7 - Seed - Daucus carota L.
256	PI 227116	0	0	0	0	:0000	Orange	New Zealand	Early Cultivar	Sweetcrop - PI 227116 - NC7 - Seed - Daucus carota L.
257	PI 652159	0	0	0	0	:0000	Orange	New Zealand	Early Cultivar	Dau K5772/83/76 - PI 652159 - NC7 - Seed - Daucus carota L. subsp. sativus (Hoffm.) Schübl. & G. Martens var. sativus Hoffm.
258	PI 285620	0	0	0	0	:0000	White	Poland	Early Cultivar	Biala Zielonoglowa SWHN - PI 285620 - NC7 - Seed - Daucus carota L.
259	PI 261782	0	0	0	0	:0000	Orange	France	Improved Cultivar	Rouge la Merveille - PI 261782 - NC7 - Seed - Daucus carota L.
260	PI 652282	0	0	0	0	:0000	Yellow	Albania	Improved Cultivar	VIR 1843 - PI 652282 - NC7 - Seed - Daucus carota L.
261	PI 652231	0	0	0	0	:0000	Orange	Armenia	Improved Cultivar	Nantaskaya 4 - PI 652231 - NC7 - Seed - Daucus carota L. subsp. carota
262	PI 187236	0	0	0	0	:0000	Orange	Belgium	Improved Cultivar	Nantes No.2 - PI 187236 - NC7 - Seed - Daucus carota L.
263	PI 652206	0	0	0	0	:0000	Orange	Bulgaria	Improved Cultivar	B92-76 - PI 652206 - NC7 - Seed - Daucus carota L.
264	PI 652283	0	0	0	0	:0000	Orange	China	Improved Cultivar	VIR 1847 - PI 652283 - NC7 - Seed - Daucus carota L.
265	PI 652172	0	0	0	0	:0000	Orange	Czech Republic	Improved Cultivar	Stupicka k Rychleni - PI 652172 - NC7 - Seed - Daucus carota L. subsp. sativus (Hoffm.) Schübl. & G. Martens var. sativus Hoffm.
266	PI 652160	0	0	0	0	:0000	Orange	Denmark	Improved Cultivar	Amsterdam Grace - PI 652160 - NC7 - Seed - Daucus carota L. subsp. sativus (Hoffm.) Schübl. & G. Martens var. sativus Hoffm.
267	PI 503342	0	0	0	0	:0000	Orange	Estonia	Improved Cultivar	Nantskaja Jygeva - PI 503342 - NC7 - Seed - Daucus carota L.
268	PI 193504	0	0	0	0	:0000	Orange	Ethiopia	Improved Cultivar	Nantaise - PI 193504 - NC7 - Seed - Daucus carota L.
269	PI 196847	0	0	0	0	:0000	Orange	Ethiopia	Improved Cultivar	PI 196847 - NC7 - Seed - Daucus carota L.
270	PI 652118	0	0	0	0	:0000	Yellow	France	Improved Cultivar	Nantaise (A Forcer) - PI 652118 - NC7 - Seed - Daucus carota L.
271	PI 264233	0	0	0	0	:0000	Orange	France	Improved Cultivar	Claudia (Earliest Nantes) - PI 264233 - NC7 - Seed - Daucus carota L.
272	PI 341205	0	0	0	0	:0000	Yellow	France	Improved Cultivar	Nantaise B - PI 341205 - NC7 - Seed - Daucus carota L.
273	PI 634658	0	0	0	0	:0000	Orange	France	Improved Cultivar	C Saint Fiacre - PI 634658 - NC7 - Seed - Daucus carota L.
274	PI 264232	0	0	0	0	:0000	Orange	France	Improved Cultivar	Chantenay Red Cored - PI 264232 - NC7 - Seed - Daucus carota L.
275	PI 264237	0	0	0	0	:0000	Orange	France	Improved Cultivar	Vertou - PI 264237 - NC7 - Seed - Daucus carota L.
276	Ames 29182	0	0	0	0	:0000	Orange	Georgia	Improved Cultivar	GSMO 2-28 - Ames 29182 - NC7 - Seed - Daucus carota L.
277	PI 652205	0	0	0	0	:0000	Orange	Georgia	Improved Cultivar	Nantskaja Gorijskaja - PI 652205 - NC7 - Seed - Daucus carota L.
278	PI 378882	0	0	0	0	:0000	Orange	Germany	Improved Cultivar	Konfrix - PI 378882 - NC7 - Seed - Daucus carota L.
279	Ames 7717	0	0	0	0	:0000	Orange	Hungary	Improved Cultivar	Pierwszy Zbior - Ames 7717 - NC7 - Seed - Daucus carota L. subsp. sativus (Hoffm.) Schübl. & G. Martens var. sativus Hoffm.
280	PI 531324	0	0	0	0	:0000	Orange	Hungary	Improved Cultivar	Bacsbokodi - PI 531324 - NC7 - Seed - Daucus carota L.
281	PI 652255	1	0	0	0	:1000	Purple	India	Improved Cultivar	IIHR 195 - PI 652255 - NC7 - Seed - Daucus carota L.
282	PI 652255	1	0	0	0	:1000	Purple	India	Improved Cultivar	IIHR 195 - PI 652255 - NC7 - Seed - Daucus carota L.
283	PI 165522	0	0	0	0	:0000	Orange	India	Improved Cultivar	Gajar - PI 165522 - NC7 - Seed - Daucus carota L.
284	PI 164344	0	0	0	0	:0000	Yellow	India	Improved Cultivar	Carat - PI 164344 - NC7 - Seed - Daucus carota L.
285	PI 652258	0	0	0	0	:0000	Orange	India	Improved Cultivar	Pusa Yamadagni - PI 652258 - NC7 - Seed - Daucus carota L.
286	PI 277285	0	0	0	0	:0000	Orange	India	Improved Cultivar	Champion Scarlet Horn - PI 277285 - NC7 - Seed - Daucus carota L.
287	PI 222250	0	0	0	0	:0000	Orange	Iran	Improved Cultivar	PI 222250 - NC7 - Seed - Daucus carota L.
288	PI 226464	0	0	0	0	:0000	Orange	Iran	Improved Cultivar	PI 226464 - NC7 - Seed - Daucus carota L.
289	PI 430533	0	0	0	0	:0000	Orange	Iraq	Improved Cultivar	VIR 2263 - PI 430533 - NC7 - Seed - Daucus carota L.
290	PI 294086	0	0	0	0	:0000	Orange	Japan	Improved Cultivar	Aichi-gosun-ninjin - PI 294086 - NC7 - Seed - Daucus carota L.
291	PI 522177	0	0	0	0	:0000	Orange	Japan	Improved Cultivar	Kyokujitu 5 Sun - PI 522177 - NC7 - Seed - Daucus carota L.
292	PI 261646	0	0	0	0	:0000	Orange	Japan	Improved Cultivar	Nakumura Senkofuto - PI 261646 - NC7 - Seed - Daucus carota L.
293	PI 652125	0	0	0	0	:0000	Orange	Japan	Improved Cultivar	Sankimaki Sanzun - PI 652125 - NC7 - Seed - Daucus carota L. subsp. carota
294	PI 261647	0	0	0	0	:0000	Orange	Japan	Improved Cultivar	MS Langum - PI 261647 - NC7 - Seed - Daucus carota L.
295	PI 652201	0	0	0	0	:0000	Orange	Kazakhstan	Improved Cultivar	Ames 19034 - PI 652201 - NC7 - Seed - Daucus carota L.
296	PI 652288	0	0	0	0	:0000	Orange	Kazakhstan	Improved Cultivar	VIR 2086 - PI 652288 - NC7 - Seed - Daucus carota L.
297	PI 181766	0	0	0	0	:0000	Orange	Lebanon	Improved Cultivar	PI 181766 - NC7 - Seed - Daucus carota L.
298	PI 326011	0	0	0	0	:0000	Orange	Lithuania	Improved Cultivar	Tushon - PI 326011 - NC7 - Seed - Daucus carota L.
299	PI 325987	0	0	0	0	:0000	Orange	Lithuania	Improved Cultivar	K 1645 - PI 325987 - NC7 - Seed - Daucus carota L.
300	PI 370505	0	0	0	0	:0000	White	Serbia and Montenegro	Mixed	Mesten - PI 370505 - NC7 - Seed - Daucus carota L.
301	PI 379329	0	0	0	0	:0000	White	North Macedonia	Improved Cultivar	Ivankovski - PI 379329 - NC7 - Seed - Daucus carota L.
302	PI 368621	0	0	0	0	:0000	White	Serbia and Montenegro	Mixed	Crven - PI 368621 - NC7 - Seed - Daucus carota L.
303	PI 368622	0	0	0	0	:0000	White	Serbia and Montenegro	Improved Cultivar	Obicen - PI 368622 - NC7 - Seed - Daucus carota L.
304	PI 357975	0	0	0	0	:0000	Orange	Serbia and Montenegro	Improved Cultivar	Stipski - PI 357975 - NC7 - Seed - Daucus carota L.
305	PI 379420	0	0	0	0	:0000	Orange	Serbia and Montenegro	Improved Cultivar	Prilepski - PI 379420 - NC7 - Seed - Daucus carota L.
306	PI 652204	0	0	0	0	:0000	Orange	Moldova	Improved Cultivar	Konservnaja 63 - PI 652204 - NC7 - Seed - Daucus carota L.
307	PI 652277	0	0	0	0	:0000	Orange	Mongolia	Improved Cultivar	VIR 1609 - PI 652277 - NC7 - Seed - Daucus carota L.
308	PI 224689	0	0	0	0	:0000	Orange	Myanmar	Improved Cultivar	HRIGRU 10282 - PI 224689 - NC7 - Seed - Daucus carota L.
309	PI 652217	0	0	0	0	:0000	Orange	Nepal	Improved Cultivar	Nantes forto - PI 652217 - NC7 - Seed - Daucus carota L.
310	PI 290762	0	0	0	0	:0000	Orange	Netherlands	Improved Cultivar	Berlicum - PI 290762 - NC7 - Seed - Daucus carota L.
311	PI 277709	0	0	0	0	:0000	Orange	Netherlands	Improved Cultivar	Amsterdammer Bak - PI 277709 - NC7 - Seed - Daucus carota L.
312	PI 277669	0	0	0	0	:0000	Orange	Netherlands	Improved Cultivar	Amsterdam Vollegronds - PI 277669 - NC7 - Seed - Daucus carota L.
313	PI 277668	0	0	0	0	:0000	Orange	Netherlands	Improved Cultivar	Amsterdam Forcing - PI 277668 - NC7 - Seed - Daucus carota L.
314	PI 634657	0	0	0	0	:0000	Orange	Netherlands	Improved Cultivar	Nantes Tip Top - PI 634657 - NC7 - Seed - Daucus carota L.
315	PI 652166	0	0	0	0	:0000	Orange	Netherlands	Improved Cultivar	Superno - PI 652166 - NC7 - Seed - Daucus carota L. subsp. sativus (Hoffm.) Schübl. & G. Martens var. sativus Hoffm.
316	PI 277711	0	0	0	0	:0000	Orange	Netherlands	Improved Cultivar	Springtime - PI 277711 - NC7 - Seed - Daucus carota L.
317	PI 269488	0	0	0	0	:0000	Orange	Pakistan	Improved Cultivar	PI 269488 - NC7 - Seed - Daucus carota L.
318	PI 285614	0	0	0	0	:0000	Orange	Poland	Improved Cultivar	Lenka - PI 285614 - NC7 - Seed - Daucus carota L.
319	PI 285618	0	0	0	0	:0000	Orange	Poland	Improved Cultivar	Pierwszy Zbior - PI 285618 - NC7 - Seed - Daucus carota L.
320	PI 285613	0	0	0	0	:0000	Orange	Poland	Improved Cultivar	Amsterdamska - PI 285613 - NC7 - Seed - Daucus carota L.
321	PI 285616	0	0	0	0	:0000	Orange	Poland	Improved Cultivar	Nantejska - PI 285616 - NC7 - Seed - Daucus carota L.
322	PI 535884	0	0	0	0	:0000	Orange	Poland	Improved Cultivar	Lenka - PI 535884 - NC7 - Seed - Daucus carota L.
323	PI 308981	0	0	0	0	:0000	White	Romania	Improved Cultivar	PI 308981 - NC7 - Seed - Daucus carota L.
324	PI 326007	0	0	0	0	:0000	Orange	Russia	Improved Cultivar	Leningradskaja - PI 326007 - NC7 - Seed - Daucus carota L.
325	PI 430526	0	0	0	0	:0000	Orange	Russia	Improved Cultivar	Derbentskaja - PI 430526 - NC7 - Seed - Daucus carota L.
326	PI 282480	0	0	0	0	:0000	Orange	Soviet Union	Improved Cultivar	Osinskaya - PI 282480 - NC7 - Seed - Daucus carota L.
327	Ames 7702	0	0	0	0	:0000	Orange	Russia	Improved Cultivar	Nantskaja Khar'Kovskaja (Nantes Kharkov) - Ames 7702 - NC7 - Seed - Daucus carota L. subsp. sativus (Hoffm.) Schübl. & G. Martens var. sativus Hoffm.
328	PI 379325	0	0	0	0	:0000	Yellow	Russia	Improved Cultivar	Trgoviski - PI 379325 - NC7 - Seed - Daucus carota L.
329	PI 232073	0	0	0	0	:0000	Orange	South Africa	Improved Cultivar	Cape Market - PI 232073 - NC7 - Seed - Daucus carota L.
330	PI 234621	0	0	0	0	:0000	Orange	South Africa	Improved Cultivar	Oxheart - PI 234621 - NC7 - Seed - Daucus carota L.
331	PI 483349	0	0	0	0	:0000	Orange	South Korea	Improved Cultivar	Spring F1 (Spring Favor) - PI 483349 - NC7 - Seed - Daucus carota L. subsp. sativus (Hoffm.) Schübl. & G. Martens var. sativus Hoffm.
332	PI 508473	0	0	0	0	:0000	Orange	South Korea	Improved Cultivar	Red core - PI 508473 - NC7 - Seed - Daucus carota L. subsp. sativus (Hoffm.) Schübl. & G. Martens var. sativus Hoffm.
333	PI 249535	0	0	0	0	:0000	Orange	Spain	Improved Cultivar	Nantesa - PI 249535 - NC7 - Seed - Daucus carota L.
334	PI 269322	0	0	0	0	:0000	Orange	Sweden	Improved Cultivar	Amsterdamer - PI 269322 - NC7 - Seed - Daucus carota L.
335	PI 269319	0	0	0	0	:0000	Orange	Sweden	Improved Cultivar	Nantes - PI 269319 - NC7 - Seed - Daucus carota L.
336	PI 269316	0	0	0	0	:0000	Orange	Sweden	Improved Cultivar	Vertou - PI 269316 - NC7 - Seed - Daucus carota L.
337	PI 324240	0	0	0	0	:0000	Orange	Sweden	Improved Cultivar	Fortuna - PI 324240 - NC7 - Seed - Daucus carota L.
338	PI 642760	0	0	0	0	:0000	Orange	Switzerland	Improved Cultivar	Wonderkugel - PI 642760 - NC7 - Seed - Daucus carota L.
339	PI 652335	1	1	1	1	:1111	Purple	Syria	Improved Cultivar	S107 - PI 652335 - NC7 - Seed - Daucus carota L.
340	PI 181880	1	0	0	0	:1000	Purple	Syria	Improved Cultivar	Fance - PI 181880 - NC7 - Seed - Daucus carota L.
341	PI 169482	1	1	1	0	:1110	Purple	Turkey	Landrace B	PI 169482 - NC7 - Seed - Daucus carota L.
342	PI 169482	1	1	0	0	:1100	Purple	Turkey	Landrace B	PI 169482 - NC7 - Seed - Daucus carota L.
343	PI 164943	0	0	0	0	:0000	Yellow	Turkey	Improved Cultivar	PI 164943 - NC7 - Seed - Daucus carota L.
344	PI 175719	0	0	0	0	:0000	Orange	Turkey	Improved Cultivar	PI 175719 - NC7 - Seed - Daucus carota L.
345	PI 652404	0	0	0	0	:0000	Orange	Turkey	Improved Cultivar	Cakir - PI 652404 - NC7 - Seed - Daucus carota L.
346	PI 325996	1	0	0	0	:1000	Purple	Ukraine	Landrace B	Nesravnennaja - PI 325996 - NC7 - Seed - Daucus carota L.
347	PI 325997	0	0	0	0	:0000	Orange	Ukraine	Improved Cultivar	K 1706 - PI 325997 - NC7 - Seed - Daucus carota L.
348	PI 325999	0	0	0	0	:0000	Orange	Ukraine	Improved Cultivar	Nantskaja Khar'Kovskaja (Nantes Kharkov) - PI 325999 - NC7 - Seed - Daucus carota L.
349	PI 263024	0	0	0	0	:0000	Orange	UK	Improved Cultivar	Gonsenheim - PI 263024 - NC7 - Seed - Daucus carota L.
350	PI 652152	0	0	0	0	:0000	Orange	UK	Improved Cultivar	Yates Market King - PI 652152 - NC7 - Seed - Daucus carota L. subsp. sativus (Hoffm.) Schübl. & G. Martens var. sativus Hoffm.
351	NSL 26503	0	0	0	0	:0000	Orange	United States	Improved Cultivar	NANTES - NANTES - NC7 - Seed - Daucus carota L.
352	PI 632392	0	0	0	0	:0000	Orange	United States	Improved Cultivar	New Early Coreless - PI 632392 - NC7 - Seed - Daucus carota L.
353	PI 326009	0	0	0	0	:0000	Orange	Uzbekistan	Mixed	Mirzoi Krasnaia (red) 228 - Mirzoi Krasnaia (red) 228 - NC7 - Seed - Daucus carota L.
354	PI 540418	0	0	0	0	:0000	White	Uzbekistan	Improved Cultivar	U044 - PI 540418 - NC7 - Seed - Daucus carota L.
355	PI 540419	0	0	0	0	:0000	Yellow	Uzbekistan	Improved Cultivar	Mirzoe Mushtak - PI 540419 - NC7 - Seed - Daucus carota L.
356	NSL 199856	0	0	0	0	:0000	Orange	United States	Improved Cultivar	NSL 199856 - NC7 - Seed - Daucus carota L.
357	NSL 199859	0	0	0	0	:0000	Orange	United States	Improved Cultivar	NSL 199859 - NC7 - Seed - Daucus carota L.
358	PI 634649	0	0	0	0	:0000	Orange	United States	Improved Cultivar	Canners Special - PI 634649 - NC7 - Seed - Daucus carota L.
359	PI 643116	0	0	0	0	:0000	Orange	United States	Improved Cultivar	Chanticleer - PI 643116 - NC7 - Seed - Daucus carota L.
360	NSL 6168	0	0	0	0	:0000	Orange	United States	Improved Cultivar	CHANTENAY ROYAL - NSL 6168 - NC7 - Seed - Daucus carota L.
361	PI 502918	0	0	0	0	:0000	Orange	Germany	Improved Cultivar	Rondo - PI 502918 - NC7 - Seed - Daucus carota L.
362	Ames 29086	0	0	0	0	:0000	Yellow	Tunisia	Wild	Ames 29086 - NC7 - Seed - Daucus carota L.
363	Ames 30263	0	0	0	0	:0000	White	Tunisia	Wild	Tun314 - Ames 30263 - NC7 - Seed - Daucus carota L. subsp. carota (SMTA Material)
364	Ames 26405	0	0	0	0	:0000	Orange	Portugal	Wild	P-041 - Ames 26405 - NC7 - Seed - Daucus carota L.
365	Ames 26405	0	0	0	0	:0000	Orange	Portugal	Wild	P-041 - Ames 26405 - NC7 - Seed - Daucus carota L.
366	Ames 26377	0	0	0	0	:0000	White	Portugal	Wild	P-029 - Ames 26377 - NC7 - Seed - Daucus carota L. subsp. carota
367	Ames 26377	0	0	0	0	:0000	White	Portugal	Wild	P-029 - Ames 26377 - NC7 - Seed - Daucus carota L. subsp. carota
368	Ames 25064	1	0	0	0	:1000	Purple	Poland	Wild	POL176404 - Ames 25064 - NC7 - Seed - Daucus carota L.
369	PI 652193	0	0	0	0	:0000	White	Poland	Wild	Index Seminum 2523 - PI 652193 - NC7 - Seed - Daucus carota L.
370	PI 652220	0	0	0	0	:0000	White	Poland	Wild	Ames 22576 - PI 652220 - NC7 - Seed - Daucus carota L.
371	PI 652191	0	0	0	0	:0000	White	Poland	Wild	Index Seminum 141 - NA
372	PI 652190	0	0	0	0	:0000	White	Poland	Wild	Index Seminum 202 - PI 652190 - NC7 - Seed - Daucus carota L.
373	PI 652192	1	0	0	0	:1000	Purple	Poland	Wild	Index Seminum 47 - PI 652192 - NC7 - Seed - Daucus carota L.
374	PI 652224	0	0	0	0	:0000	White	Poland	Wild	Index Seminum 150 - PI 652224 - NC7 - Seed - Daucus carota L.
375	PI 652213	0	0	0	0	:0000	White	Kazakhstan	Wild	PI 652213 - NC7 - Seed - Daucus carota L.
376	PI 478873	0	0	0	0	:0000	White	Italy	Wild	PI 478873 - NC7 - Seed - Daucus carota L. subsp. carota
377	PI 652228	0	0	0	0	:0000	White	Italy	Wild	DAU 246/94 - PI 652228 - NC7 - Seed - Daucus carota L.
378	PI 390887	0	0	0	0	:0000	White	Israel	Wild	Bet Elazari No. 4 - PI 390887 - NC7 - Seed - Daucus carota L. subsp. carota
379	PI 531327	0	0	0	0	:0000	Yellow	Hungary	Wild	Nyiregyhazi 1 - PI 531327 - NC7 - Seed - Daucus carota L.
380	PI 652304	0	0	0	0	:0000	Yellow	Greece	Wild	G081 - PI 652304 - NC7 - Seed - Daucus carota L.
381	PI 652311	0	0	0	0	:0000	Yellow	Greece	Wild	G115 - PI 652311 - NC7 - Seed - Daucus carota L.
382	PI 652184	0	0	0	0	:0000	White	Germany	Wild	Ames 10084 - PI 652184 - NC7 - Seed - Daucus carota L.
383	PI 652238	0	0	0	0	:0000	White	France	Wild	Index Seminum 12 - PI 652238 - NC7 - Seed - Daucus carota L.
384	PI 652197	1	0	0	0	:1000	Purple	France	Wild	Ames 18939 - PI 652197 - NC7 - Seed - Daucus carota L.
385	PI 478861	1	1	0	0	:1100	Purple	France	Wild	PI 478861 - NC7 - Seed - Daucus carota L. subsp. carota
386	PI 652189	1	1	0	0	:1100	Purple	Czech Republic	Wild	Ames 13166 - PI 652189 - NC7 - Seed - Daucus carota L.
387	PI 652235	0	0	0	0	:0000	White	Bulgaria	Wild	B96-278 - PI 652235 - NC7 - Seed - Daucus carota L.
388	Ames 27408	1	0	0	0	:1000	Purple	Uzbekistan	Wild	Z061 - USDA
389	Ames 27398	0	0	0	0	:0000	Orange	Uzbekistan	Landrace_A	Z019 - USDA
390	Ames 27404	0	0	0	0	:0000	Yellow	Uzbekistan	Landrace_A	Z045 - USDA
391	PI 226636	1	0	0	0	:1000	Purple	Iran	#N/A	Nargesi Shiraz -PI 226636 - NC7 - Seed - Daucus carota L.
392	PI 226636	0	0	0	0	:0000	Yellow	Iran	Mixed	Nargesi Shiraz -PI 226636 - NC7 - Seed - Daucus carota L.
393	DC71401	1	0	0	0	:1000	Purple	TURKEY	Mixed	DC71401 NO 112 (TURKEY)
394	DC71401	1	0	0	1	:1001	Purple	TURKEY	#N/A	DC71401 NO 112 (TURKEY)
395	DC71403	1	0	0	0	:1000	Purple	PERSIA	#N/A	DC71403 PERSIA NO 242
396	HRIGRU 3936	0	0	0	0	:0000	Orange	TADJIKISTAN	#N/A	DC73004 MSAKI SURH TADJIKISTAN
397	HRIGRU 4011	0	0	0	0	:0000	Orange	Iran	#N/A	DC79005 SHIRAZ M G
398	HRIGRU 4012	1	0	0	0	:1000	Purple	Iran	#N/A	DC79006 ZAHEDAN
399	HRIGRU 4013	0	0	0	0	:0000	Orange	Iran	#N/A	DC79007 SHIRAZ (Orange)
400	HRIGRU 4014	0	0	0	0	:0000	Orange	Iran	#N/A	DC79008 REY
401	HRIGRU 4014	1	0	0	0	:1000	Purple	Iran	#N/A	DC79008 REY
402	HRIGRU 6497	0	0	0	0	:0000	Orange	Iran	#N/A	DC79004 SHIRAZ
403	HRIGRU 6752	0	0	0	0	:0000	Red	India	#N/A	SHAHPUR SPECIAL (orange)
404	HRIGRU 6754	0	0	0	0	:0000	Orange	India	#N/A	PANIPAT SPECIAL
405	HRIGRU 6755	0	0	0	0	:0000	Orange	India	#N/A	PUSA KESAR
406	HRIGRU 6756	0	0	0	0	:0000	Orange	Morocco	#N/A	MUSCADE D'ALGER
407	HRIGRU 7101	0	0	0	0	:0000	Orange	Syria	#N/A	79
408	HRIGRU 7102	0	0	0	0	:0000	Yellow	Syria	#N/A	117
409	HRIGRU 7103	0	0	0	0	:0000	Orange	Syria	#N/A	BELADI
410	HRIGRU 7170	1	0	0	0	:1000	Purple	Iran	#N/A	DC79003
411	HRIGRU 7175	0	0	0	0	:0000	Orange	TURKEY	#N/A	TR 39581
412	HRIGRU 7194	0	0	0	0	:0000	Red	Pakistan	#N/A	CARROT
413	HRIGRU 8208	0	0	0	0	:0000	Orange	Syria	#N/A	10536
414	HRIGRU 8218	0	0	0	0	:0000	Orange	Syria	#N/A	10568
415	HRIGRU 12601	0	0	0	0	:0000	Orange	Pakistan	#N/A	T-29 (UKVG8)
416	HRIGRU 13974	0	0	0	0	:0000	Yellow	Uzbekistan	#N/A	NUZ249
417	PI 506444	0	0	0	0	:0000	Orange	Kazakhstan	#N/A	PI 506444 - NC7 - Seed - Daucus carota L.
418	PI 506445	0	0	0	0	:0000	Orange	Kazakhstan	Improve Cultivar	PI 506445 - NC7 - Seed - Daucus carota L.
419	white satin F1	0	0	0	0	:0000	White	Netherlands	#N/A	-
420	Amarillo carrot	0	0	0	0	:0000	Yellow	Spain	#N/A	Baker’s creek rare seeds
421	Uzbeck golden carrot	0	0	0	0	:0000	Yellow	Uzbekistan	#N/A	Bakers Creek Rare seeds
422	Goldnugget	0	0	0	0	:0000	Yellow	United States	#N/A	Johnny Seeds
423	Yellowstone	0	0	0	0	:0000	Yellow	United States	#N/A	Territorial Seeds
424	Yellow bunch	0	0	0	0	:0000	Yellow	United States	#N/A	Johnny Seeds
425	Jaune obtuse du doubs	0	0	0	0	:0000	Yellow	France	#N/A	Bakers Creek Rare seeds
426	Chablis Yellow	0	0	0	0	:0000	Yellow	-	#N/A	Kitazawa Seed
427	Solar Yellow	0	0	0	0	:0000	Yellow	United States	#N/A	Ferry Morse
428	Lobbericher	0	0	0	0	:0000	Yellow	Germany	#N/A	Baker creek heirloom seeds
429	Lunar white	0	0	0	0	:0000	White	United States	#N/A	Bakers Creek Rare seeds, Ferry Morse
430	Snow White	0	0	0	0	:0000	White	-	#N/A	-
431	Red Sun	0	0	0	0	:0000	Red	United States	#N/A	Johnny Seeds
432	Red Sun	0	0	0	0	:0000	Red	United States	#N/A	Johnny Seeds
433	Pusa Rudhira	0	0	0	0	:0000	Red	India	#N/A	Bakers Creek Rare seeds
434	Kyoto red	0	0	0	0	:0000	Red	Japan	#N/A	Bakers Creek Rare seeds
435	Kyoto red	0	0	0	0	:0000	Red	Japan	#N/A	Bakers Creek Rare seeds
436	Atomic red	0	0	0	0	:0000	Red	United States	#N/A	Bakers creek Rare seeds
437	Long rouge sang	1	0	0	0	:1000	Purple	France	#N/A	Bakers creek rare seeds
438	Red Samari	0	0	0	0	:0000	Red	-	#N/A	Territorial seeds
439	Scarlett red	0	0	0	0	:0000	Orange	-	#N/A	kitazawa seed co
440	Red Cored Chantenay	0	0	0	0	:0000	Orange	France	#N/A	Botanical interests
441	Kuroda Shin orange	0	0	0	0	:0000	Orange	Japan	#N/A	urban farmer seeds
442	Coreless Scarlet nantes	0	0	0	0	:0000	Orange	France	#N/A	ne seeds
443	Black Nebula	1	1	1	1	:1111	Purple	United States	#N/A	ne seeds
444	Black Nebula	1	1	1	1	:1111	Purple	United States	#N/A	ne seeds
445	Nutri Red	0	0	0	0	:0000	Red	United States	#N/A	West coast seeds
446	Deep Purple	1	1	1	1	:1111	Purple	United States	#N/A	Johnny Seeds
447	Deep Purple	1	1	1	0	:1110	Purple	United States	#N/A	Johnny Seeds
448	PI 173687	1	1	1	1	:1111	Purple	Turkey	Mixed	PI 173687 - NC7 - Seed - Daucus carota L.
449	PI 173687	1	1	0	1	:1101	Purple	Turkey	Mixed	PI 173687 - NC7 - Seed - Daucus carota L.
450	PI 173687	0	0	0	0	:0000	White	Turkey	Mixed	PI 173687 - NC7 - Seed - Daucus carota L.
451	PI 272258	0	0	0	0	:0000	Orange	South Africa	Mixed	Cape Market - Cape Market - NC7 - Seed - Daucus carota L.
452	PI 264235	0	0	0	0	:0000	Orange	France	Improve Cultivar	Horn Red Apple - Horn Red Apple - NC7 - Seed - Daucus carota L.
453	PI 225869	0	0	0	0	:0000	Orange	Denmark	Improve Cultivar	Gonsenheimer No. 412 - PI 225869 - NC7 - Seed - Daucus carota L.
454	PI 226310	0	0	0	0	:0000	Orange	Mexico	Mixed	Primary 62 Chapingo - Primary 62 Chapingo - NC7 - Seed - Daucus carota L.
455	PI 632390	0	0	0	0	:0000	Orange	United States	Improve Cultivar	Long Imperator II - Long Imperator II - NC7 - Seed - Daucus carota L.
456	NSL 6172	0	0	0	0	:0000	Orange	United States	Improve Cultivar	DANVERS RED CORE - DANVERS RED CORE - NC7 - Seed - Daucus carota L.
457	PI 164942	0	0	0	0	:0000	Orange	Turkey	Mixed	Kartal - PI 164942 - NC7 - Seed - Daucus carota L.
458	PI 164942	1	1	0	0	:1100	Purple	Turkey	Mixed	Kartal - PI 164942 - NC7 - Seed - Daucus carota L.
459	PI 344072	0	0	0	0	:0000	Yellow	Turkey	Landrace B	PI 344072 - NC7 - Seed - Daucus carota L.
460	PI 652405	0	0	0	0	:0000	Orange	Turkey	Landrace B	Isparta - PI 652405 - NC7 - Seed - Daucus carota L.
461	PI 652405	0	0	1	0	:0010	Purple	Turkey	Landrace B	Isparta - PI 652405 - NC7 - Seed - Daucus carota L.
* according to Coe at al., 2023
** indicate samples that were not assigned to any population.

## Sheet: Table S2
Table S2. UPLC-MS/MS parameters optimized for the characterization and quantitation of anthocyanins and phenolic compounds in carrot powders.a
	Compound		MW	Retention time	Ionization mode	[M-H]	[M+H]	Fragment Ions (m/z)	Cone voltage (V)	Collision energy (eV)
			(g/mol)	(min)		(m/z)	(m/z)
Phenolic acids	3CQA	3-O-caffeoylquinic acid	354.31	2.04	ES-	353.02		190.97, 85.00	26	18, 40
	4CQA	4-O-caffeoylquinic acid	354.31	2.22	ES-	353.02		190.97, 85.00	26	18, 40
	5CQA	5-O-caffeoylquinic acid	354.31	1.58	ES-	353.02		190.97, 85.00	26	18, 40
	3FQA	3-O-feruloylquinic acid	368.30	3.27	ES-	367.30		191.00, 193.00	28	17
	5FQA	5-O-feruloylquinic acid	368.30	2.27	ES-	367.30		191.00, 193.00	28	17
	EG	Ethyl gallate	198.17	3.15	ES-	197.00		124.00, 125.00	30	30
	FA	Ferulic acid	194.18	3.59	ES+		194.90	145.00, 117.00	18	16, 20
	CA	Caffeic acid	180.16	2.08	ES+		181.00	145.00, 163.00	30	3
	SA	Sinapic acid	224.21	3.82	ES+		225.10	175.00, 207.10	30	3
	p-cou	p-coumaric acid	164.16	2.86	ES+		165.10	119.00, 147.00	18	18
	3p-cou	3-p-coumaroylquinic acid	338.31	1.90	ES+		339.10	147.00, 119.00	30	3
	4HBA	4-hydroxybenzoic acid	138.12	1.64	ES+		139.00	95.00, 121.00	18	18
Flavonoids	q3glu	Quercetin 3-O-glucoside	464.38	4.15	ES-	463.03		300.22, 271.03	42	24, 40
	q3gal	Quercetin 3-O-galactoside	464.38	4.03	ES-	463.03		300.22, 271.03	42	24, 40
	C	(+)-catechin	290.27	1.87	ES-	289.10		109.00, 123.00	33	24, 26
	EC	(-)-epicatechin	290.27	2.59	ES-	289.10		109.00, 123.00	33	24, 26
	ECG	(-)-epigallocatechin gallate	458.40	2.50	ES-	457.02		168.96, 124.94	30	16, 40
	k3rut	Kaempferol 3-O-rutinoside	594.52	4.43	ES-	593.50		285.02, 150.97	40, 58	30, 18
		Taxifolin	304.25	3.65	ES-	303.00		125.00, 177.00	34	22, 14
		Apigenin	270.05	5.33	ES-	269.10		117.00, 269.00	50	32
Non-acylated anthocyanins	peo3glu	Peonidin 3-O-glucoside	463.40	3.41	ES+		464.13	301.20, 286.05, 463.12	35	20
	pel3glu	Pelargonidin 3-O-glucoside	433.40	2.81	ES+		433.40	271.10, 270.20, 432.34	30	3
	del3glu	Delphinidin 3-O-glucoside	465.40	2.15	ES+		464.89	68.97, 229.01, 302.99, 303.24	100	74, 54, 18, 25
	cy3glu	Cyanidin 3-O-glucoside	449.40	2.58	ES+		449.39	287.02, 137.03	46	20, 54
	Cy3XG	Cyanidin 3-O-xyl-gal	581.50	2.35	ES+		581.00	287.00, 137.00	46, 20	30, 75
	Cy3XGG	Cyanidin 3-O-xyl-glu-gal	743.20	2.14	ES+		742.96	287.10, 137.03, 69.03	14	48, 78, 78
Acylated anthocyanins	Cy3XCGG	Cyanidin 3-O-xyl-glu-gal-coumaroyl	889.20	3.32	ES+		889.02	287.10, 147.04, 118.99	22	40, 72, 72
	Cy3XFGG	Cyanidin 3-O-xyl-glu-gal-feruloyl	919.81	3.29	ES+		919.31	287.10, 177.04, 145.03	8	40, 50, 80
	Cy3XSGG	Cyanidin 3-O-xyl-glu-gal-sinapoyl	949.30	3.15	ES+		948.86	287.09, 207.08, 137.00	2	42, 42, 80
aFragment ions in bold were used for quantitation.
Abbreviations are as follows: xyl = xylose; gal = galactose; glu = glucose

## Sheet: Table S3
Table S3. Limit of detection (LOD)a, limit of quantitation (LOQ)a, and coefficient of variation (CV)b for target compounds.a
Compound		LOD	LOQ	CV (%)	CV (%)	CV (%)	Inter-assay CV
		(ng/ml)	(ng/ml)	Assay #1	Assay #2	Assay #3	(%)
Phenolic acids
3-O-caffeoylquinic acid	3CQA	0.469	1.563	9.24	12.14	3.07	8.15
4-O-caffeoylquinic acid	4CQA	1.510	5.034	15.48	9.75	3.90	9.71
5-O-caffeoylquinic acid	5CQA	0.778	2.595	9.50	11.63	3.49	8.20
3-O-feruloylquinic acid	3FQA	0.568	1.892	5.93	12.26	3.06	7.08
5-O-feruloylquinic acid	5FQA	3.764	12.547	8.05	12.82	4.79	8.55
Ferulic acid	FA	0.278	0.925	10.01	14.22	2.54	8.92
Caffeic acid	CA	1.393	4.643	8.43	13.22	7.39	9.68
Sinapic acid	SA	0.531	1.770	10.36	15.90	12.72	13.00
p-coumaric acid	p-cou	0.597	1.991	11.98	11.85	10.88	11.57
3-p-coumaroylquinic acid	3p-cou	1.096	3.655	16.24	17.77	3.25	12.42
4-hydroxybenzoic acid	4HBA	4.191	13.969	ND	ND	ND	ND
Flavonoids
Quercetin 3-O-glucoside	q3glu	0.285	0.950	<LOQ	<LOQ	<LOQ	<LOQ
Quercetin 3-O-galactoside	q3gal	0.171	0.571	8.94	15.26	2.56	8.92
(+)-catechin	C	4.284	14.281	ND	ND	ND	ND
(-)-epicatechin	EC	6.501	21.672	ND	ND	ND	ND
(-)-epigallocatechin gallate	ECG	1.235	4.116	ND	ND	ND	ND
Kaempferol 3-O-rutinoside	k3rut	0.665	2.218	ND	ND	ND	ND
Non-acylated anthocyanins
Peonidin 3-O-glucoside	peo3glu	1.314	4.378	ND	ND	ND	ND
Pelargonidin 3-O-glucoside	pel3glu	0.097	0.324	ND	ND	ND	ND
Delphinidin 3-O-glucoside	del3glu	14.286	47.622	ND	ND	ND	ND
Cyanidin 3-O-glucoside	cy3glu	0.058	0.192	ND	ND	ND	ND
Cyanidin 3-O-xyl-gal	Cy3XG	39.462	131.540	<LOD	<LOD	<LOD	<LOD
Cyanidin 3-O-xyl-glu-gal	Cy3XGG	0.110	0.365	10.77	11.84	2.73	8.45
Acylated anthocyanins
Cyanidin 3-O-xyl-glu-gal-coumaroyl	Cy3XCGG	0.073	0.242	9.37	10.08	1.49	6.98
Cyanidin 3-O-xyl-glu-gal-feruloyl	Cy3XFGG	0.367	1.222	7.84	13.20	3.97	8.34
Cyanidin 3-O-xyl-glu-gal-sinapoyl	Cy3XSGG	0.194	0.647	9.42	9.74	3.90	7.68
aLOD and LOQ determined from standard deviation (SD) of five injections of lowest detectable standard.
LOD = 3 x SD.
LOQ = 10 x SD
bIntra- and inter-assay CVs calculated from concentrations of target compounds quantified in five technical replicate extractions of a commercial carrot powder.
Abbreviations are as follows: xyl = xylose; gal = galactose; glu = glucose; ND = not detected; <LOD = below limit of detection; <LOQ = below limit of quantitation

## Sheet: Table S4
Table S4. Calibration curves for quantitation of anthocyanins and phenolic compounds in carrot powders.a
Compound	Compound	Calibration Equation	Range (ng/ml)	R2
Phenolic acids
3CQA	3-O-caffeoylquinic acid	y=116.712x+52.841	0.98-78.13	0.9998
		y=104.2x+2964.5	78.13-2500	0.9995
		y=1093.0x+830838.8	312.50-5000	0.9946
4CQA	4-O-caffeoylquinic acid	y=22.232x+13.247	4.88-312.50	0.9998
5CQA	5-O-caffeoylquinic acid	y=86.4x+28.7	0.98-78.13	0.9996
		y=84.5+146.9	19.53-625	1.0000
3FQA	3-O-feruloylquinic acid	y=76.7x+15.8	0.49-313	0.9998
5FQA	5-O-feruloylquinic acid	y=10.4x-22.6	4.88-156	0.9997
FA	Ferulic acid	y=613.2x+12.1	0.98-19.53	0.9995
		y=614.7x+623.1	19.53-625	1.0000
CA	Caffeic acid	y=147.6x+42.222	2.44-156	0.9998
		y=134.4x+1060.9	19.53-625	0.9996
SA	Sinapic acid	y=197.6x+13.3	0.98-156	0.9999
p-cou	p-coumaric acid	y=516.3x-23.4	0.98-78.13	0.9991
3p-cou	3-p-coumaroylquinic acid	y=109.7x-113.4	2.44-78.13	0.9995
4HBA	4-hydroxybenzoic acid	y=170.5x+306.6	4.88-156	0.9996
Flavonoids
q3glu	Quercetin 3-O-glucoside	y=55.6x+0.5	0.49-9.77	0.9995
q3gal	Quercetin 3-O-galactoside	y=85.7x+3.9	0.9-19.53	0.9999
		y=89.7x-60.0	19.53-625	1.0000
C	(+)-catechin	y=85.7x+3.9	4.88-313	0.9993
EC	(-)-epicatechin	y=12.7x+11.3	4.88-313	0.9999
ECG	(-)-epigallocatechin gallate	y=38.1x-58.0	2.44-156	0.9997
k3rut	Kaempferol 3-O-rutinoside	y=24.7x-9.9	2.44-78.13	0.9999
Non-acylated anthocyanins
peo3glu	Peonidin 3-O-glucoside	y=182.8x-58.6	2.44-156	0.9993
pel3glu	Pelargonidin 3-O-glucoside	y=2244.8x-573.0	0.49-20	0.9993
del3glu	Delphinidin 3-O-glucoside	y=9.3x-146.8	78.13-625	0.9956
cy3glu	Cyanidin 3-O-glucoside	y=4766.1x-574.0	0.49-9.77	0.9995
Cy3XG	Cyanidin 3-O-xyl-gal	y=1.7x-47.615	78.13-1250	0.9973
		y=1.4x+427.3	625-10000	0.9969
Cy3XGG	Cyanidin 3-O-xyl-glu-gal	y=1615.7x-118.3	0.49-19.53	0.9997
		y=1424.7x-8198.3	19.53-1250	0.9999
Acylated anthocyanins
Cy3XCGG	Cyanidin 3-O-xyl-glu-gal-coumaroyl	y=1271.8x-1.4	0.02-0.98	0.9999
		y=1332.9x-377.2	0.98-78.13	1.0000
		y=1546.6x-25657.5	78.13-1250	0.9993
		y=1012.1x+4.2	0.49-19.53	0.9995
Cy3XFGG	Cyanidin 3-O-xyl-glu-gal-feruloyl	y=1219.3x-43124.4	19.53-5000	0.9997
		y=1248.9x+161215.4	313-10000	0.9984
		y=1086.9x-10.412	0.49-19.53	0.9999
Cy3XSGG	Cyanidin 3-O-xyl-glu-gal-sinapoyl	y=1220.7x-26232.4	19.53-5000	0.9999
		y=1093.0x+83038.8	313-10000	0.9995
aAbbreviations are as follows: xyl = xylose; gal = galactose; glu = glucose

## Sheet: Table S5
Table S5: List of 40 carrot accesions and cultivars used to assess the extraction efficiency of ACN and PHEN.
Accessions/cultivars	Binary phenotype	Accessions/cultivar details
PI 173687	:1101	PI 173687 - NC7 - Seed - Daucus carota L.
Cosmic Purple	:1000	Bakers Creek Rare seeds
Long rouge sang	:1000	Bakers Creek Rare seeds
Gniff carrot	:1100	Bakers Creek Rare seeds
Black Nebula	:1111	Bakers Creek Rare seeds
Purple Haze 1	:1100	Bejo seeds, Inc
Purple Snax	:1110	Burpee
Deep Purple	:1111	burpee transformation/genome
Purple Elite	:1100	Johnny's selected seeds
Dragon	:1111	Johnny's selected seeds
PI 175718	:1101	Siripurcuklu - PI 175718 - NC7 - Seed - Daucus carota L.
PI 179275	:1101	PI 179275 - NC7 - Seed - Daucus carota L.
PI 179690	:1000	Gajar - PI 179690 - NC7 - Seed - Daucus carota L.
PI 182970	:1000	Gajar - PI 182970 - NC7 - Seed - Daucus carota L.
PI 204575	:1100	PI 204575 - NC7 - Seed - Daucus carota L.
PI 218076	:1000	Garga serk - PI 218076 - NC7 - Seed - Daucus carota L.
PI 219914	:1100	PI 219914 - NC7 - Seed - Daucus carota L.
PI 220517	:1100	Zardak (Carrot) - PI 220517 - NC7 - Seed - Daucus carota L.
PI 220795	:1000	PI 220795 - NC7 - Seed - Daucus carota L.
PI 223504	:1000	Zerdek - PI 223504 - NC7 - Seed - Daucus carota L.
PI 254552	:1100	Zardak Tabur (Zardak = carrot) - PI 254552 - NC7 - Seed - Daucus carota L.
PI 288458	:1000	PI 288458 - NC7 - Seed - Daucus carota L.
PI 430525	:1000	VIR 233 - PI 430525 - NC7 - Seed - Daucus carota L. subsp. carota
PI 451760	:1110	Flavius - PI 451760 - NC7 - Seed - Daucus carota L. subsp. sativus (Hoffm.) Schübl. & G. Martens var. sativus Hoffm.
PI 509433	:1000	Kirmizi-siyah havuc (Red-black carrot) - PI 509433 - NC7 - Seed - Daucus carota L. subsp. sativus (Hoffm.) Schübl. & G. Martens var. sativus Hoffm.
PI 652188	:1000	Ping Ding - PI 652188 - NC7 - Seed - Daucus carota L.
Purple Sun	:1111	Territorial Seeds
Black Indian Warwick GRU 13:006753	:1000	UK 13:006753
Afghan Purple Warwick GRU 13:011201	:1100	UK germplasm
13:013912	:1101	UK germplasm
PI 269487	:1000	PI 269487 - NC7 - Seed - Daucus carota L.
Dragon Sunrise Mix	:1000	Johnny's selected seeds
(P8438A×P6279)×P7235	:1000	USDA-ARS
Malbec	:1100	Seminis Vegetable seeds
Purple Star	:1100	Johnny's selected seeds
15'b122-1	:1110	-
Purple Summer	:1110	Nunhems USA Inc.
POP (Lot# OSAFR2023)	:1111	Organic Seed Alliance
Moonrise Mix	:1111	Johnny's selected seeds
Deep Purple F1	:1111	Bejo seeds, Inc

## Sheet: Table S6
Table S6: Descriptive statistics of NIR predictive and UPLC true values for total anthocyanins (ACN), total acylated anthocyanins (AcA) and total Phenolic acids (PHEN), and individual ACN and PHEN contents in 160 purple samples.
	Total ACN		Total AcA		Total PHEN		Cy3XSGG		Cy3XFGG		Cy3XCGG		Cy3XGG		Cy3XG		3CQA		CA
	Predicted	TRUE	Predicted	TRUE	Predicted	TRUE	Predicted	TRUE	Predicted	TRUE	Predicted	TRUE	Predicted	TRUE	Predicted	TRUE	Predicted	TRUE	Predicted	TRUE
Mean	565.26	565.63	283.1	287.2	124.4	125.1	223.88	222.61	110.95	110.81	5.4	5.2	34.4	34.4	253.1	253.5	98.5	99.2	7.7	7.7
Standard Error	59.06	60.03	31.1	31.7	6.8	7	25.93	25.13	12.88	12.52	0.8	0.7	4.7	4.8	21.3	22.4	6.6	6.9	0.5	0.5
Median	269.05	231.16	109.9	92	105.5	89	75.17	100.7	34.1	43.79	1.4	2.4	11.8	4.3	153.9	126.8	84.7	64.8	6.6	5.9
Standard Deviation	713.67	725.39	486.2	495.5	113.3	116.6	388.03	376.05	220.13	213.93	11.6	10.9	62.9	64.3	280.9	295.3	95.5	100.3	5.4	5.6
Sample Variance	509323	526189	236422	245555	12833.2	13599.4	150570	141414	48457.4	45767	135.4	117.9	3955.3	4134.3	78928.6	87197.8	9125.1	10052.4	29.2	31.2
Kurtosis	1.48	1.89	9.6	10.3	8.2	8.3	9.65	10.11	19.94	20.39	16.2	16.4	6.6	6.3	1.2	1	11	9	1.7	1.5
Skewness	1.52	1.65	3	3.1	2.3	2.4	3	2.96	4.18	4.22	3.9	3.7	2.5	2.5	1.3	1.4	2.5	2.4	1.3	1.2
Range	3070.5	2983.15	2798.4	2778	741.4	742.5	2190.01	2335.01	1490.2	1517.15	69.6	74	344.3	316.9	1230.1	1120	699.9	663.6	25.1	25.3
Confidence Level (95.0%)	116.74	118.65	61.3	62.5	13.5l	13.9	51.09	49.51	25.35	24.64	1.6	1.5	9.3	9.5	42	44.2	12.9	13.6	0.9	0.9

## Sheet: Table S7
Table S7: Average ± standard error of predicted and true value for total ACN, total AcA and total phenolic acids and individual metabolites in each binary phenotype.
Phenotype	Total ACN		Total AcA		Total PHEN		Cy3XSGG		Cy3XFGG		Cy3XCGG		Cy3XG		Cy3XGG		3CQA		CA
	Predicted	TRUE	Predicted	TRUE	Predicted	TRUE	Predicted	TRUE	Predicted	TRUE	Predicted	TRUE	Predicted	TRUE	Predicted	TRUE	Predicted	TRUE	Predicted	TRUE
:1111	1465.01 ± 129.43	1459.53 ± 138.55	1041.93 ± 125.20	1054.67 ± 129.67	195.2 ± 15.18	204.7 ± 15.72	680.4 ± 56.3	696.8 ± 57.3	692.2 ± 96	687.8 ± 101.2	18.02 ± 2.7	17.45 ± 3.1	504.1 ± 36.9	513.66 ± 40.5	80.05 ± 9.9	79.76 ± 10.4	162.8 ± 11.5	161.1 ± 12.9	10.9 ± 2.2	11 ± 2.2
:1101	470.08 ± 53.0	451.47 ± 55.24	382.59 ± 58.10	400.84 ± 58.73	270.3 ± 45.28	272.3 ± 46.82	120.8 ± 14.3	118.3 ± 11.4	276.9 ± 58.8	296 ± 58.6	3.98 ± 0.3	7.2 ± 0	196.94 ± 33.2	192.23 ± 37.2	10.53 ± 4	15.81 ± 3.9	206.3 ± 38.9	217.8 ± 38.9	11.4 ± 1.3	10.6 ± 1.1
:1110	873.42 ± 162.36	901.92 ± 171.50	286.97 ± 46.25	281.69 ± 46.15	117.4 ± 19.52	109.2 ± 19.16	112.4 ± 19.6	113.7 ± 19.2	323.8 ± 59.5	347.8 ± 70.7	3.69 ± 0.3	0.99 ± 0	194.72 ± 44.3	195.96 ± 41.8	16.56 ± 4.4	9.49 ± 2.6	83.7 ± 26.9	96.2 ± 29	6.9 ± 0.5	7.1 ± 0.6
:1001	253.13 ± 101.33	274.08 ± 90.67	159.87 ± 46.46	164.11 ± 57.22	137.8 ± 13.54	128.1 ± 14.07	57.2 ± 13.3	50.6 ± 14.5	83.4 ± 34.9	121.3 ± 36.4	1.71 ± 0.3	1.01 ± 0.2	95.08 ± 20.8	61.53 ± 16.6	9.3 ± 4	3.65 ± 1.5	112.9 ± 9.7	99.2 ± 15.1	8 ± 2.4	8.3 ± 1.9
:1100	119.05 ± 59.16	141.33 ± 44.02	113.36 ± 12.27	116.548 ± 9.22	90.3 ± 6.37	92.3 ± 6.96	52.1 ± 5.9	48.8 ± 5.9	73.4 ± 11.4	60.7 ± 5.6	0.92 ± 0.7	1.82 ± 0.5	51.54 ± 17.4	50.8 ± 6.6	-0.76 ± 1.7	2.21 ± 0.3	63 ± 4.8	60.1 ± 5.3	5.6 ± 0.6	5.3 ± 0.6
:1000	81.04 ± 96.49	73.02 75.93	49.51 ± 9.50	50.25 ± 7.30	89.5 ± 6.42	88.6 ± 6.42	24.3 ± 3.2	21.7 ± 3.6	34 ± 6.9	31.7 ± 3.7	0.01 ± 0.3	0.92 0.1	35.12 ± 8.7	36.83 ± 10.3	-0.37 ± 1.6	0.36 ± 0.1	71.5 ± 6	71.8 ± 6.7	5.7 ± 0	5.8 ± 0.3
